# Supplementary material for: Developmental Proteomics Reveals the Dynamic Expression Profile of Global Proteins of Haemaphysalis longicornis (Parthenogenesis)
Source: Life (Basel). 2025 Jan 6;15(1):59. doi: 10.3390/life15010059 (PMC11766977; doi:10.3390/life15010059)
Supplement: Supplementary file 1 [file life-15-00059-s001.zip]

Archive with 1 entries (1 files):
- life-3329105-supplementary.xls
